# Supplementary material for: Maturation and Protection Effect of Retinal Tissue-Derived Bioink for 3D Cell Printing Technology
Source: Pharmaceutics. 2021 Jun 23;13(7):934. doi: 10.3390/pharmaceutics13070934 (PMC8309106; doi:10.3390/pharmaceutics13070934)
Supplement: Supplementary file 1 [file pharmaceutics-13-00934-s001.zip]

Archive with 1 entries (1 files):
- pharmaceutics-1252453-supplementary.pdf
